# Supplementary material for: Improvement of Imiquimod Solubilization and Skin Retention via TPGS Micelles: Exploiting the Co-Solubilizing Effect of Oleic Acid
Source: Pharmaceutics. 2021 Sep 15;13(9):1476. doi: 10.3390/pharmaceutics13091476 (PMC8469695; doi:10.3390/pharmaceutics13091476)
Supplement: Supplementary file 1 [file pharmaceutics-13-01476-s001.zip]

Archive with 13 entries (9 files):
- pharmaceutics-1375523-SI/
- pharmaceutics-1375523-SI/Supplementary_materials_and_movies/
- pharmaceutics-1375523-SI/Supplementary_materials_and_movies/pharmaceutics-1375523-SI.pdf
- pharmaceutics-1375523-SI/Supplementary_materials_and_movies/Supplementary_movie_1.mp4
- pharmaceutics-1375523-SI/Supplementary_materials_and_movies/Supplementary_movie_2.mp4
- pharmaceutics-1375523-SI/Supplementary_materials_and_movies/Supplementary_movie_3.mp4
- pharmaceutics-1375523-SI/__MACOSX/
- pharmaceutics-1375523-SI/__MACOSX/._Supplementary_materials_and_movies
- pharmaceutics-1375523-SI/__MACOSX/Supplementary_materials_and_movies/
- pharmaceutics-1375523-SI/__MACOSX/Supplementary_materials_and_movies/._SUPPLEMENTARY MATERIALS-TEMPLATE.docx
- pharmaceutics-1375523-SI/__MACOSX/Supplementary_materials_and_movies/._Supplementary_movie_1.mp4
- pharmaceutics-1375523-SI/__MACOSX/Supplementary_materials_and_movies/._Supplementary_movie_2.mp4
- pharmaceutics-1375523-SI/__MACOSX/Supplementary_materials_and_movies/._Supplementary_movie_3.mp4
